# Supplementary material for: Impact of a Very Low-Calorie Ketogenic Diet (VLCKD) on Changes in Handgrip Strength in Women with Obesity
Source: Nutrients. 2022 Oct 10;14(19):4213. doi: 10.3390/nu14194213 (PMC9571084; doi:10.3390/nu14194213)
Supplement: Supplementary file 1 [file nutrients-14-04213-s001.zip]

Archive with 1 entries (1 files):
- nutrients-1913627-supplementary.pdf
